# Supplementary material for: Weather influences M. arvalis reproduction but not population dynamics in a 17-year time series
Source: Sci Rep. 2019 Sep 26;9:13942. doi: 10.1038/s41598-019-50438-z (PMC6763496; doi:10.1038/s41598-019-50438-z)
Supplement: Supplementary file 1 — kml file of the study area [file 41598_2019_50438_MOESM1_ESM.zip]

Archive with 1 entries (1 files):
- StudyAreaGiraudoux_et_al.kml
