# Supplementary material for: Weather influences M. arvalis reproduction but not population dynamics in a 17-year time series
Source: Sci Rep. 2019 Sep 26;9:13942. doi: 10.1038/s41598-019-50438-z (PMC6763496; doi:10.1038/s41598-019-50438-z)
Supplement: Supplementary file 1 — kml file of the study area [file 41598_2019_50438_MOESM1_ESM.zip › StudyAreaGiraudoux_et_al.kml]

<?xml version="1.0" encoding="utf-8" ?>
<kml xmlns="http://www.opengis.net/kml/2.2">
<Document id="root_doc">
<Schema name="StudyAreaGiraudoux_et_al_2018" id="StudyAreaGiraudoux_et_al_2018">
	<SimpleField name="ID" type="float"></SimpleField>
</Schema>
<Folder><name>StudyAreaGiraudoux_et_al_2018</name>
  <Placemark>
	<Style><LineStyle><color>ff0000ff</color></LineStyle><PolyStyle><fill>0</fill></PolyStyle></Style>
	<ExtendedData><SchemaData schemaUrl="#StudyAreaGiraudoux_et_al_2018">
		<SimpleData name="ID">1</SimpleData>
	</SchemaData></ExtendedData>
      <Polygon><outerBoundaryIs><LinearRing><coordinates>6.17065,46.94771 6.17065,46.9874 6.21049,46.9874 6.21049,46.94771 6.17065,46.94771</coordinates></LinearRing></outerBoundaryIs></Polygon>
  </Placemark>
</Folder>
</Document></kml>
